# Supplementary material for: Three annotated chromosome-level de novo genome assemblies of Lomentospora prolificans provide evidence for a chromosomal translocation event
Source: G3 (Bethesda). 2025 Apr 24;15(6):jkaf091. doi: 10.1093/g3journal/jkaf091 (PMC12134988; doi:10.1093/g3journal/jkaf091)
Supplement: jkaf091_Supplementary_Data [file jkaf091_supplementary_data.zip]

Archive with 6 entries (6 files):
- File_S1_G3-2025-405647.unk
- File_S2_G3-2025-405647.unk
- File_S3_G3-2025-405647.unk
- File_S4_G3-2025-405647.unk
- File_S5_G3-2025-405647.unk
- Tables_S1-S5_G3-2025-405647.docx
