# Supplementary material for: Three annotated chromosome-level de novo genome assemblies of Lomentospora prolificans provide evidence for a chromosomal translocation event
Source: G3 (Bethesda). 2025 Apr 24;15(6):jkaf091. doi: 10.1093/g3journal/jkaf091 (PMC12134988; doi:10.1093/g3journal/jkaf091)
Supplement: jkaf091_Supplementary_Data [file jkaf091_supplementary_data.zip › File_S1_G3-2025-405647.unk]

>5317_subtelomere_alignment_consensus
CCTATCTACTATTCTGTAATGAACTCTACGTAGAGTTCATTTAATTTGTGTGGTACTGTGTTTCCCCACAAAATAATGCA
NGGGGGTAGAGTTCATTTATTTTTACAAAGTAAAATGAACTCTACGTTTTTCGTACATGCACCATTTCAAGACCTATATG
AGAATAAACTAGATTTCTTAAAGGATTTAATGATAAGGTATTACCTTCGTACGATGTATGTTGAATTAATAATAGTGTGT
TGAAGTTGCTGGAAATTTTAACCCTAGATTTCAAGTAGCCAATCAGGATAAAGTCAGGTTGCCGCACAGGCCACAGGCCG
TACGAACATAAATTCTCACTATACATATTCCCACTGTTAGGTTAAGGGCACTGTACGATCTAGTCATATCCACAGTCAGG
ATACACTGTTAGGTTAAGGGCACTGTATGATCTAGTCATATCCACAGTCAGGATACACTGTTCAGGTAAGAACTTCAGGT
TAGTATTCTATACCTTTGTACGAAGCTGTGCTTCTTCAAAAAGAATATTACAGTAAGTATGCCTTCGTACGAGGTCATCC
TTCTTTGAANAAAGAATATTATAACAAATATGCCTTCGTACGAAGTCATCCTTATTTATAAAGAATATTATAATAAGTAT
GCCTTCGTACGAAGGTGTTCCATAAGAGTAACAGCACTTCACAGTTCAAGTTCAAGTTCGTACATAAGGTTAAGTTGGTT
TATTCTGGGTATTTAAGCTGCATATGTCTNAAAGTACAATAGGGTTCTCACTAGAAGAACCAGCAGCTGGAAGAGCAGGA
TATCTACCCTGCGTACGACGTGTCCTAACCCTTCCTCCACCACCCATTCCATCATCACCCATTTCATCATCACCTCCCTG
GTCATCACCAGGCATGCATCGGGCAGCATGGTCCCGCCACTTACAGTTGCCACAGGCACCACCAAAATGTCCAGGAGTTC
GTACACACACTGGGAATGGTCGGTTAAGCCGGTCCTGGGCACCGGCGCGGAGTCGTTGGCACTCTGTACAAGGTGGAGTG
GACACCTGGCCCCGGGACTGGATGAGTAGGGCATTGATGTAGCTGGGCCGCATCGTAAAGACCTGGGCTGGGCGGATCGA
GCCTCGTACAACCACTACAGGTTGGCCAGGTAGTGCCAGCAGGTTCCACTGCAAGACGTTGTGGCAGAAAGGTGCTAGCT
GGTTGCCACCACAGTTGAAGGCTGTGAAGACCATGTCTTCGTACAAGACAACGGCCTCCTCAGGAAAGACAGGCCCACTA
TGGTTCGGATCGTACAACTAAATACTATTAGTATTATAAGATAAGAAAGAAGGTAAGGATCGTACATACAATAAGCTGGC
CCTGGCCAGGAGGGATAGTGAAGTTGGAGGAAGTGGTAGGGGGNGACAGGTGTGGACCGGTTCGTACTAGACCCAGAGTT
GGACGAGCCATGTCCACCAGGAGGTGCTGGGAGTGTTGGTTGATTATTCCTAGAAAGGTTAGTACGAACCACCACTAGTA
GACAGGACATACATACATTGTTTCGTACGAAGATGTAGATTCTACTACCATTAGTTAGAAGAAGATAGAAAGGAANGGAG
ATAGAAAGGAAGAAGNGGGGGCACTTATAGAAGTTTGTATGAAAGATGGAATATCTTGTAAAGAAAGGGTATGAAAAGGG
GAAGAAATAAGAGGGTATGTAGGAGGGAAGGTTTCTTTATATAGAGGGAGAAGGTGGCTAGATCAGTAGATGTTCACTGG
AGCAGTAGCTTCGTACTAGAGTAGGAGCAATAGACTATAGCAAACTGACTAGAGTAGCAGCTTCGTACTAGAGTAGGAGC
AATGGACTGTAGCAAACTGACTGGAGCAGCAGCTTCGTACTGGAGCAGGAGCAATAGACTGTAGCAAACTGACTGGAGCA
GCAGCTTCGTACTGGAGCAGGAGTGATAGACTGGAGCAGTAGCTTCGTACTGGAGCAGGAGTGATAGACTGGAGCAAATT
GACTGGAGCAGCAGCTTCGTACTGGAGCAGGAGTGATGGACTGGAGTAAATTGACTGGAGTAAATTGACTGGAGTAGTAG
CTTCGTACTAGAGCAGGAGCAATGGACTGGAGCAAATTGACTGGAGCAGTAGCTTCGTACTAGAGTAGGAGTAATGCACT
GTAGTAAACTGACTGGAGCAGTAGCTTCATACTAGAGCAGGAGCAATGGACTGTAGCAAACTGACTGGAGCAGCAGCTTC
GTACTGGAGCAGGAGTGATAGACTGGAGCAGCAGCTTCGTACTGGAGCAGGAGTGATAGACTGGAGCAAATTGACTGGAG
CAGCAGCTTCGTACTAGAGCAGGAGTGATGGACTAGAGCAAATTGACTGGAGCAGTAGCTTCGTACTAGAGCAGGAGTAA
CTAGAGTAGCTATACTAGAGCAAGGGTAATAGACTAGAGTAGTAGTAATTTACTAGTATAAGGAAACATTGTATAGAAAC
ACAGGGGGGAGGGAAGCTAAGACTAGGAAACTACAACTAAGGTAAGGAAACATCATATAGAAACACAGGGGGGAGGGAAG
CTAAGACTAGGAAACCACAACCAAGGTAAGGAAACATCGTACGGAAACACAGGGGGGAGGGAAGCTGAGACTAGGAAACC
ACAACCAAGGTAAGGAAACATCGTACGGAAACACAGGGGGGGAGGGAAGCTGATACTAGGAAACCACAACCAAGGTAAGG
AAACATCATATAGAAACTCAGAGGTAAAGGGAAGCTAATACTAAAAAGGTATAGATTTTAAGAAGGTAGTTATAGTAAAA
GAATATCTCTATAAGTAAACTTTAAATATAATTAAGAGAGGTTTGTATTTAAAGGACTTTAGGGTTCTTAACTTCGTACG
AAGCTAGAATTCTATTTTTTTYTTTTTCAAATTTCAAAATAAAATGGATTTCTTTATTTTCAATAGCCAGTTCCAAGTAC
TAATTTGTACGAAATGCCAATTTGGCATTCCACTAGGGGAACTATCCCGTCATATCCGAGATATTCATCGTACAATATCA
CTACAAAGAAAAGCAGAAATTATTCTTCACTTCCAGCAATATCCAGGCATCATACGAGACCAGAAAGATCTTCAAAGGTT
CCAGCTACCACCTCCAGAAACCCCAGCAATCAATGGTCTTAGTCCTCCCATACTAGATGGTCTGGCATGTACGATATGCC
AATTTGTTACCCGATTCCGGCAAGCAATCCAGCGGCACTATCGTACAAACCACAACTGGGTCAATGCAAACCGACTTGGG
AGGCCATCACGGGCACAGCCAGCAGTGGTACCATGGCGTACGAATGTCCCTTGTCAGAGGTTGTTTCAAACTAGACTTGC
TAGCAACTGGTTTGAGGTGACTGTACGGGATACAGCATCTGTCACACCACAGCATATGTTAGACAAACCGGATTCCATCG
TACAGTGGGCTAAGACACAACTAGAAGAGTTTCAGCAGCCAATTGCCCGTACGATCCAAAGCAATAGCCAAAGGTTAGAA
CCGAACCAATGGCTGAATCGTACGAGATGGGCATCACATCTTCAAGGGCTGGACCTCACACTACTCTACAGTCTCACAGA
GCTTAGTGTAGACCAAGGAAACAGTCACTGCATAGATGAAACACCCATCATACTAGGCCAGGTATGGGAAGTGTTTACAC
AGCTCGTACGAAATGCCCGCCAGATTTGTACCTTGCAGGAATGCGGGTTTGCTGTCTTAGTAGAGGTAAACCGGACATCA
TACGAAAGGAAGGCAAGGCGCCCATTTGATATATACCTTCAAGAGTCAACATGGGATAAATATATGGTATTCTGGAAGCG
GATTCTTGGGACCATCGTACGAATGCTTCTTTGGTCAGGTGAGGAAGGACGACCATATTTTTCAGCAACTCGCCAGCAAG
ACCTTCACTTCAATCAACTTCAAGACTTCATCATACGAAAAGGGTCAAGCCCATATACTAAAGAAGATAAAGTTATAGTT
AAGAAATATCTCCTAGACTTTATCATCTCTCTTTTCAACCACCAACTAGAGTTAGACGAATACTCTAATATTCTTATTAG
TAGTCTAGCTATCTTAGGGCTTAAGCAGAGCTCAGATATGCAGTTCGTATGGCATGGCCCACAGGACTATACTCAAATCT
ACTCTAGCATCATTAAGATCGTACGGCTACTGATCATCTACCAATCCATGTTAGAGTATGATGAGGAAAGCCCAGGAACT
GGACTATTTAGCACCGTACGAAGCAAGGTTCAGACATTTGGTGTTCTGGTATCTAAGGATGGGTTACCCACACCAATGAA
CTGGATATTAGAAACCAGAGCGTACGGCATGAATATCCGGTACTCCATGTCTATAGCTGGGAAGGTGAACTGGCAAGGAG
ATCATATCATCTACCAAGATGTTGAATTTTCTATACCACAGCTCCAGGATTNTTATTCAGCATCTAAATCTTGAGTTGAG
TCGTACGATGGCAGAACTACTATTTCTCAACATGGAGGAAGAACTACTTCCAGAAGTTCAGCTTCGTACGATCTTTGATG
ATATAGGGATCACAACACCAGGGTATTTCTTTCCCAATGATNNAAAAGAAACAGCCAGTGGGCTCAAGATGGCCAGACAT
GGCTCTTACAAAGGATACTGGATAGTGTTGTACGAAAGCGACAGTGGATTCAATCTACTAGTGGCAATACGATCCGGTTT
CGTACGAACCAGGTAACCCAGTATATAGGGTTAGTTGATGATTTTAGGAAGAAGCTACTACTTNNTTATTCTTTCTCACT
GGAGGCCAGCCACCCCGTACAACAGAGCTACTCAATATCCGATTCAAGAACACATCGTACGGAGGGCTCCGGAATATATT
CATCACAGATGGAAGGGTCTGCTTTGCAACATGGTACCATAAGAATCTCCAAGGCACAGACAAACCAAAGCTGATTCTTC
GATATCTACCGCAAGAGGCCAGTGAGCAGTTCGTACGATATATCTGGCTTATCCACCCATTCATCCAGCTTCTCTTCAAA
ACTCAAGAGAGTACTAGTCAAGCAAGTCCATTCTTATGGGCAAGACAGGTGATATATACACCAAAGCCAGAGGTTGACGC
ATCGTACGAAAGCAAGTATCAAGAGGTCTGGAATAGTGATCTACTTCGTACGATACTTATCGAACATAGTAAGCGACTTC
TCATGACTCGACTTACTATCAGCAACTGGCGGCATATCATGGTCAGCATCTGCCGGAAATATTTGCGAGACATCTTCCAA
AATATTACCAGCAACCAAGGATCGTACGAAGGTAGGCTGGATAGCTCTGATAGTGAGGAAGACCAAGAGGCAGATGCTCT
TACATTACAGTTTGGCCACAGCCGATCAGTGGAAGAGAATATCTATGGGAGATCTATTACCCAGGGCCCAGGTCGTACGG
AGTATATCTCTGAAGGGTTTAGAAAGGCGAGCTTTGTCTGGCATAGCTTTCTTGGACTACAGGGAGAGCAGAAGCCAGAT
GATAAGAAGAGATCGTACGAAGCATTCCAGGAACAGCTCGGAACAGCACGGTCAGGGCGGTTCCAAAGTCTACAGGCTGC
CAATCTTAGGTCGAAGCTTCGTACGATGCTTGGCAGGGCTGATGCAGAGTTCCGGGAACCACAAGAANAAAAATACTCCA
TGCTATCGTACGAGGGCTGACACCGATTTTGGTGGTATGTGGGACTAGTACTGGGAAGAGCTTGTCATTTATGCTCCCAG
CGTTTATCTGTCCTCAAGGTACGACAGTGGTAATAGTGCCACTACAATCTCTACAGGAAGATCTAGTAGAGAGGTGTCGT
ACGATGAAGATTGATGCAATCAAGTGGACATCAGAACTACCATTCCAGACAGCAACAATAATCATCATCACAGCAGAGTC
AGCTCTTACCAAAACTTTTCAAGATATGCTAAATAARCTTATCGTACGAGACCAGCTAGACCGGATATTCATTGATGAAT
GTCATAGTCTACTAGACAGCTCAGCAGACTTTCGTCCGAAGATGAAAGAGGTGGCAGCAACTATGGCGATGAAGAACATC
CAACTGATTTTCTTAACTGCAACATTAGCCGTACGAGATAAGGGCCACTTCTTCCAGCTCACCAAGATTCCAGAGAATGA
GTTTACCATCATCCAGACTCGTACGACCCGGCACAATATCCAATATAGTGTGGTAGCAGCAAGAAGCATATCGGACGAAG
AGCAGAGGGTATCCCAGCTTGGGGCACAGCTTAGCCAGGCAGGGACTATCGGACGAAGCATTATCTATTGCCAGAGCATC
AGAAGAGGGACTAAGCTAGCAGCAGAGCTAGGGTGTGGGTTTTACTATAGTGATGCTGGGACATATAGTGAAAAGAGGGA
TATGATCCAGGAATGGCGTACGAAGGGGAAGGTGATTGTGGCAACTAATGCATTAGGACTTGGGCTAGATGTTGGGGATG
TACGAACTGTGGTTCATGCTGGGGCACCTCGGAGGCTTCAGGATTACTGCCAGGAGAGTGGACGAGCTGGAAGGATGAGG
GGGGTAARTAGGGSSAKTGTGATTGGGTGTTTTRGGAAGARAARAGAGGTCACTGAATNGGGGNGRRGTGTGATGACTAT
CTTCGTACGATGGGATGCCGGAGAAACAATGATAGACTTAGAGATGGATGGGTTCATNCASRGAAGGCAGGGTGTGGGAT
AGCAGAGGAGAAGTGTGATAACTRTTTAAAGGATCATNNGAGAAAAAGTTAGAGTATGAAAAGAGGATCAGRRAGGTGGA
ACTAAGGGAGGAATATATTNGAGGAANGATGGTACGAAAAGANCTATACAGGAAGAAGAGAGCANGAGGTGGAGGGGTTT
AANNAGGTAGTCCANGGAGTAGRGCTCATACAGAACTACTTGATATGTTGGATCAGAGGAGGAGGKAGGTTATGTGATNA
GAGGTGAAGTRCTCTGAARCAGTATGGAGNGAGTAATGCAGACTAGGTTGGGGTTGATAGAAAGAGTGTTTATNAAAGTA
AGGTTCATGCACAGCAGTTTAGAGGGCTATTATAGGTGTGGATTACCACAGGAAGTGTRNTACANAGTGGNGGTARTTAG
NGNAGTGRATATAGNAATATRCAGAGAGNTATGTTCTTAGTGGGCAGGGGTGTGNNGGTATAGAGGAGCTAGTTNGGGAG
GGTGATAAAGGACAACAAAGGGTGTTGTAGAAGAGTTATTAGAGGNTGCANTGCAAAARGGCTGGGGTGAAGAGGNNATG
GAATGCTAGGTGNAAAAAGGTGRAKTGAGNGGGGGGTTGAARCAAACTTNGGGGTGTAAGGTGGTATATTTTCTATGGTT
AGAGGTAGANAAGGTTAATAAATAGAAGAGGAGAGTTGTTTCGTACAAAGTAGGGTTAGGATTARTAGATAACCCGTAAA
CAAAGANNGGAGGAGGTATCRTACGAAGGAAAGTTAGGGTTAGTRGANCAACCCATAAGTNAAAGTGGAAGAAGTATCAG
TAGATAACCCGTAAAAAAAGAGGAGGAGGTATCGTACGAAGGAAAGTTAGGGTTAGTGGATAACCCGTAAGCAAARTGGA
AGAAGTGTTAGTAGATAACCCGTAAACAAGGTGGAAGAGGTATCGTACGAAGCAAAGTTAGGGTTAGTGGACAACCCGTA
AACNAAGGTGGAAGAGGTATCGTACGAAGGAAAGTTAGGGTTAGTGGACAACCCATAAGCAAAGTGGAAGAAGTGTTAGT
GGACAACCCATAAGCAAAGTGGAAGAAGTGTTAGTGGACAACCCATAAACAAGGTRGAAGAAGTGTCAGTAGATAACCCA
TAAATAAAGAGGAGGAGGTATCGTACGAAGGAAAGTTAGGGTTAGTGGACAACCCATAAGCAAAGTGGAAGAAGTGTTAG
TGGACAACCCATAAGCAAAGTGGAAGAAGTGTTAGTGGACAACCCATAAACAAGGTGGAAGAAGTGTCAGTRGATAACCC
ATAAATAAAGAGGAGGAGNNGTATCRTACGAAGGAAAGNTTARGGTTARTGRACAACCCATAARCAAAGTGGAAGAARTA
TCAGTAGANTAACCCGTAAACNAAARAGGAGGAGNGTATCRTRCRAARCAAAGNTTAGNGGTTARTRGAMAACCAGTAAA
CAAGNGTGGAANAAGTGTCARTRGNATAACCMGTAAACAAARAGGAGGATTTANAGGWNNNTARGRWTWRRGTTAGRRGT
TAGGAGTTNNNNNNRAGGTTANNNGTTANGG
