# Supplementary material for: Three annotated chromosome-level de novo genome assemblies of Lomentospora prolificans provide evidence for a chromosomal translocation event
Source: G3 (Bethesda). 2025 Apr 24;15(6):jkaf091. doi: 10.1093/g3journal/jkaf091 (PMC12134988; doi:10.1093/g3journal/jkaf091)
Supplement: jkaf091_Supplementary_Data [file jkaf091_supplementary_data.zip › File_S2_G3-2025-405647.unk]

>3.1_subtelomere_alignment_consensus
ACCCTATCTACTATTCTGTAATGAACTCTACGTAGAGTTCATTTAATTTGTGTGGTACTGTGTTTCCCCACAAAATAATG
CAGGGGGTAGAGTTCATTTATTTTTACAAAGTAAAATGAACTCTACGTTTTTCGTACATGCACCATTTCAAGACCTATAT
GAGAATAAACTAGATTTCTTAAAGGATTTAATGATAAGGTATTACCTTCGTACGATGTATGTTGAATTAATAATAGTGTG
TTGAAGTTGCTGGAAATTTTAACCCTAGATTTCAAGTAGCCAATCAGGATAAAGTCAGGTTGCCGCACAGGCCACAGGCC
GTACGAACATAAATTCTCACTATACATATTCCCACTGTTAGGTTAAGGGCACTGTACGATCTAGTCATATCCACAGTCAG
GATACACTGTTAGGTTAAGGGCACTGTATGATCTAGTCATATCCACAGTCAGGATACACTGTTCAGGTAAGAACTTCAGG
TTAGTATTCTATACCTTTGTACGAAGCTGTGCTTCTTCAAAAAGAATATTACAGTAAGTATGCCTTCGTACGAGGTCATC
CTTCTTTGAAAAAGAATATTATAACAAATATGCCTTCGTACGAAGTCATCCTTATTTATAAAGAATATTATAATAAGTAT
GCCTTCGTACGAAGGTGTTCCATAAGAGTAACAGCACTTCACAGTTCAAGTTCAAGTTCGTACATAAGGTTAAGTTGGTT
TATTCTGGGTATTTAAGCTGCATATGTCTAAAGTACAATAGGGTTCTCACTAGAAGAACCAGCAGCTGGAAGAGCAGGAT
ATCTACCCTGCGTACGACGTGTCCTAACCCTTCCTCCACCACCCATTCCATCATCACCCATTTCATCATCACCTCCCTGG
TCATCACCAGGCATGCATCGGGCAGCATGGTCCCGCCACTTACAGTTGCCACAGGCACCACCAAAATGTCCAGGAGTTCG
TACACACACTGGGAATGGTCGGTTAAGCCGGTCCTGGGCACCGGCGCGGAGTCGTTGGCACTCTGTACAAGGTGGAGTGG
ACACCTGGCCCCGGGACTGGATGAGTAGGGCATTGATGTAGCTGGGCCGCATCGTAAAGACCTGGGCTGGGCGGATCGAG
CCTCGTACAACCACTACAGGTTGGCCAGGTAGTGCCAGCAGGTTCCACTGCAAGACGTTGTGGCAGAAAGGTGCTAGCTG
GTTGCCACCACAGTTGAAGGCTGTGAAGACCATGTCTTCGTACAAGACAACGGCCTCCTCAGGAAAGACAGGCCCACTAT
GGTTCGGATCGTACAACTAAATACTATTAGTATTATAAGATAAGAAAGAAGGTAAGGATCGTACATACAATAAGCTGGCC
CTGGCCAGGAGGGATAGTGAAGTTGGAGGAAGTGGTAGGGGGGACAGGTGTGGACCGGTTCGTACTAGACCCAGAGTTGG
ACGAGCCATGTCCACCAGGAGGTGCTGGGAGTGTTGGTTGATTATTCCTAGAAAGGTTAGTACGAACCACCACTAGTAGA
CAGGACATACATACATTGTTTCGTACGAAGATGTAGATTCTACTACCATTAGTTAGAAGAAGATAGAAAGGAAGGGAGAT
AGAAAGGAAGAGGGGGGGGGGGGGGGGGGGCACTTATAGAAGTTTGTATGAAAGATGGAATATCTTGTAAAGAAAGGGTA
TGAAAAGGGGGAAGAAATAAGAGGGTATGTAGGAGGGAAGGTTTCTTTATATAGAGGGAGAAGGTGGCTAGATCAGTAGA
TGTTCACTGGAGCAGTAGCTTCGTACTAGAGTAGGAGCAATAGACTATAGCAAACTGACTAGAGTAGCAGCTTCGTACTA
GAGTAGGAGCAATGGACTGTAGCAAACTGACTGGAGCAGCAGCTTCGTACTGGAGCAGGAGCAATAGACTGTAGCAAACT
GACTGGAGCAGCAGCTTCGTACTGGAGCAGGAGTGATAGACTGGAGCAGTAGCTTCGTACTGGAGCAGGAGTGATAGACT
GGAGCAAATTGACTGGAGCAGCAGCTTCGTACTGGAGCAGGAGTGATGGACTGGAGTAAATTGACTGGAGTAAATTGACT
GGAGTAGTAGCTTCGTACTAGAGCAGGAGCAATGGACTGGAGCAAATTGACTGGAGCAGTAGCTTCGTACTAGAGTAGGA
GTAATGCACTGTAGTAAACTGACTGGAGCAGTAGCTTCATACTAGAGCAGGAGCAATGGACTGTAGCAAACTGACTGGAG
CAGCAGCTTCGTACTGGAGCAGGAGTGATAGACTGGAGCAGCAGCTTCGTACTGGAGCAGGAGTGATAGACTGGAGCAAA
TTGACTGGAGCAGCAGCTTCGTACTAGAGCAGGAGTGATGGACTAGAGCAAATTGACTGGAGCAGTAGCTTCGTACTAGA
GCAGGAGTAACTAGAGTAGCTATACTAGAGCAAGGGTAATAGACTAGAGTAGTAGTAATTTACTAGTATAAGGAAACATT
GTATAGAAACACAGGGGGGAGGGAAGCTAAGACTAGGAAACTACAACTAAGGTAAGGAAACATCATATAGAAACACAGGG
GGGAGGGAAGCTAAGACTAGGAAACCACAACCAAGGTAAGGAAACATCGTACGGAAACACAGGGGGGAGGGAAGCTGAGA
CTAGGAAACCACAACCAAGGTAAGGAAACATCGTACGGAAACACAGGGGGAGGGAAGCTGATACTAGGAAACCACAACCA
AGGTAAGGAAACATCATATAGAAACTCAGAGGTAAAGGGAAGCTAATACTAAAAAGGTATAGATTTTAAGAAGGTAGTTA
TAGTAAAAGAATATCTCTATAAGTAAACTTTAAATATAATTAAGAGAGGTTTGTATTTAAAGGACTTTAGGGTTCTTAAC
TTCGTACGAAGCTAGAATTCTATTTTTTTCTTTTTCAAATTTCAAAATAAAATGGATTTCTTTATTTTCAATAGCCAGTT
CCAAGTACTAATTTGTACGAAATGCCAATTTGGCATTCCACTAGGGGAACTATCCCGTCATATCCGAGATATTCATCGTA
CAATATCACTACAAAGAAAAGCAGAAATTATTCTTCACTTCCAGCAATATCCAGGCATCATACGAGACCAGAAAGATCTT
CAAAGGTTCCAGCTACCACCTCCAGAAACCCCAGCAATCAATGGTCTTAGTCCTCCCATACTAGATGGTCTGGCATGTAC
GATATGCCAATTTGTTACCCGATTCCGGCAAGCAATCCAGCGGCACTATCGTACAAACCACAACTGGGTCAATGCAAACC
GACTTGGGAGGCCATCACGGGCACAGCCAGCAGTGGTACCATGGCGTACGAATGTCCCTTGTCAGAGGTTGTTTCAAACT
AGACTTGCTAGCAACTGGTTTGAGGTGACTGTACGGGATACAGCATCTGTCACACCACAGCATATGTTAGACAAACCGGA
TTCCATCGTACAGTGGGCTAGGACACAACTAGAAGAGTTTCAGCAGCCAATTGCCCGTACGATCCAAAGCAATAGCCAAA
GGTTAGAACCGAACCAATGGCTGAATCGTACGAGATGGGCATCACATCTTCAAGGGCTGGACCTCACACTACTCTACAGT
CTCACAGAGCTTAGTGTAGACCAAGGAAACAGTCACTGCATAGATGAAACACCCATCATACTAGGCCAGGTATGGGAAGT
GTTTACACAGCTCGTACGAAATGCCCGCCAGATTTGTACCTTGCAGGAATGCGGGTTTGCTGTCTTAGTAGAGGTAAACC
GGACATCATACGAAAGGAAGGCAAGGCGCCCATTTGATATATACCTTCAAGAGTCAACATGGGATAAATATATGGTATTC
TGGAAGCGGATTCTTGGGACCATCGTACGAATGCTTCTTTGGTCAGGTGAGGAAGGACGACCATATTTTTCAGCAACTCG
CCAGCAAGACCTTCACTTCAATCAACTTCAAGACTTCATCATACGAAAAGGGTCAAGCCCATATACTAAAGAAGATAAAG
TTATAGTTAAGAAATATCTCCTAGACTTTATCATCTCTCTTTTCAACCACCAACTAGAGTCAGACGAATACTCTAATATT
CTTATTAGTAGTCTAGCTATCTTAGGGCTTAAGCAGAGCTCAGATATGCAGTTCGTATGGCATGGCCCACAGGACTATAC
TCAAATCTACTCTAGCATCATTAAGATCGTACGGCTACTGATCATCTACCAATCATGGTTAGAGTATGATGAGGAAAGCC
CAGGAACCGGACTATTTAGCACCGTACGAAGCAAGGTTCAGACATTTGGTGTTCTGGTATCTAAGGATGGGTTACCTACA
CCAATGAACTGGATATTAGAAACCAGAGCGTACGGCATGAATATCCGGTACTCCATGTCTATAGCTGGGAAGGTGAACTG
GCAAGGAGATCATATCATCTACCAAGATGTTGAATTTTCTATACCACAGCTCCAGGATTTTATTCAGCATCTAAATCTTG
AGTTGAGTCGTATGATGGCAGAACTACTATTTCTCAACATGGAGGAAGAACTACTTCCAGAAGTTCAGCTTCGTACGATC
TTTGATGATATAGGGATCACAACACCAGGGTATTTCTTTCCCAATGATAAAAGAAACAGCCAGTGGGCTCAAGATGGCCA
GACATGGCTCTTACAAAGGATACTGGATAGTGTTGTACGAAAGCGACAGTGGATTCAATCTACTAGTGGCAATACGATCC
GGTTTCGTACGAACCAGGTAACCCAGTATATAGGGTTAGTTGATGATTTTAGGAAGAAGCTACTACTTTTATTCTTTCTC
ACTGGAGGCCAGCCACCCCGTACAACAGAGCTACTCAATATCCGATTCAAGAACACATCGTACGGAGGGCTCCGGAATAT
ATTCATCACAGATGGAAGGGTCTGCTTTGCAACATGGTACCATAAGAATCTCCAAGGCACAGACAAACCAAAGCTGATTC
TTCGATATCTACCGCAAGAGGCCAGTGAGCAGTTCGTACGATATATCTGGCTTATCCACCCATTCATCCAGCTTCTCTTC
AAAACTCAAGAGAGTACTAGTCAAGCAAGTCCATTCTTATGGGCAAGACAGGTGATATATACACCAAAGCCAGATGTTGA
CGCATCGTACGAAAGCAAGTATCAAGAGGTCTGGAATAGTGAACTACTTCGTACGATACTTATCGAACATAGTAAGCGAC
TTCTCATGACTCGACTTACTATCAGCAACTGGCGGCATATCATGGTCAGCATCTGCCGGAAATATTTACGAGACATCTTC
CAAAATATTACCAGCAACCAAGGATCGTACGAAGGTAGGCTGGATAGCTCTGATAGTGAGGAAGACCAAGAGGCAGATGC
TCTTACATTACAGTTTGGCCACAGCCGATCAGTGGAAGAGAATATCTATGGGAGATCTATTACCCAGGGCCCAGGTCGTA
CAGAGTATATCTCTGAAGGGTTTAGAAAGGCGAGCTTTGTCTGGCATAGCTTTCTTGGACTACAGGGAGAGCAGAAGCCA
GATGATAAGAAGAGATCGTACGAAGCATTCCAGGAACAGCTCGGAACAGCACGGTCAGGGCGGTTCCAAAGTCTACAGGC
TGCCAATCTTAGGTCGAAGCTTCGTACGATGCTTGGCAGGGCTGATGCAGAGTTCCGGGAACCACAAGAAAAAATACTCC
ATGCTATCGTACGAGGGCTGACACCGATTTTGGTGGTATGTGGGACTAGTACTGGGAAGAGCTTGTCATTTATGCTCCCA
GCATTTATCTGTCCTCAAGGTACGACAGTGGTAATAGTGCCACTACAATCTCTACAGGAAGATCTAGTAGAGAGGTGTCG
TACGATGAAGATTGATGCAATCAAGTGGACATCAGAACTACCATTCCAGACAGCAACAATAATCATCATCACAGCAGAGT
CAGCTCTTACCAAAACTTTTCAAGATATGCTAAATAAGCTTATCGTACGAGACCAGCTAGACCGGATATTCATTGATGAA
TGTCATAGTCTACTAGACAGCTCAGCAGACTTTCGTCCGAAGATGAAAGAGGTGGCAGCAACTATGGCGATGAAGAACAT
CCAACTGATTTTCTTAACTGCAACATTAGCCGTACGAGATAAGGGCCACTTCTTCCAGCTCACCAAGATTCCAGAGAATG
AGTTTACCATCATCCAGACTCGTACGACCCGGCACAATATCCAATATAGTGTGGTAGCAGCAAGAAGCATATCGGACGAA
GAGCAGAGGGTATCCCAGCTTGGGGCACAGCTTAGCCAGGCAGGGACTATCGGACGAAGCATTATCTATTGCCAGAGCAT
CAGAAGAGGGACTAAGCTAGCAGCAGAGCTAGGGTGTGGGTTTTACTATAGTGATGCTGGGACATATAGTGAAAAGAGGG
ATATGATCCAGGAATGGCGTACGAAGGGGAAGGTGATTGTGGCAACTAATGCATTAGGACTTGGGCTAGATGTTGGGGAT
GTACGAACTGTGGTTCATGCTGGGGCACCTCGGAGGCTTCGGGATTACTGCCAGGAGAGTGGACGAGCTGGAAGGGATGG
GGGGGTAAGTAGGGCGATTGTGATTGGGTGTTTTGGGAAGAGAAGAGGGTCACTGAATGGGGGAGGGTGTGATGACTATC
TTCGTACGATGGGATGCCGGAGAGCAATGATAGACTTGGAGATGGATGGGTTCGTACGGAAGGCGGGGTGTGGGATAGCA
GAGGAGAAGTGTGATAACTGTTTAAGGGATCATGAGGAAAAGTTAGGTATGAGAAAGAGGGATCAGGAGGTGGAACTAAG
GGAGGAGTATATTGGGAAGATGGTACGAAGGGCTATACAGGAAGAGGGGCAGGAGGTGGAGGGGTTTAAGAGGGTAGTCC
GGGAGTGGGCTCGTACGAACTGCTTGATATGTTGGATCAGAGGGGAGGGTAGGTTATGTGATGGGGGGGTGAGTGCTCTG
AGCAGTATGGAGGGGTAGTAGCAGACTGGGTTGGGTTGATAGAAGAGGTGTTTATGAGTAAGGTTCGTACGCAGCGGTTT
GGGGGCTGTTATGGGTGTGGATTGCCACAGGAAGTGTGTACGAAGTGGGGTAGTGGGGGTGGATATGGGAATATGCAGAG
GTATGTTCTTAGTGGGCAGGGGTGTGGGTATAGAGGGCTAGTTGGGAGGGTGATAGGGACAGCAAAGGGGTGTTGTAGAA
GGTTATTAGAGGGTGCGTACGAAAGGGCTGGGGTGAAGGGGGATGGAATGCTAGGTGAAAAGGTGAATTGGGGGGGGGGT
TGAAGCAAACTTGGGGTGTAAGGTGGTATATTTTCTATGGTTAGAGGTAGAGAAGGTTAATAAATAGAAGAGGAGAGTTG
TTTCGTACAAAGTAGGGTTAGGGTTAGTAGATAACCCGTAAACAAAGAGGAGGAGGTATCGTACGAAGGAAAGTTAGGGT
TAGTAGACAACCCATAAGTAAAGTGGAAGAAGTATCAGTAGATAACCCGTAAAAAAAGAGGAGGAGGTATCGTACGAAGC
AAAGTTAGGGTTAGTGGATAACCCGTAAGCAAAGTGGAAGAAGTGTTAGTAGATAACCCGTAAACAAGGT
