# Supplementary material for: Three annotated chromosome-level de novo genome assemblies of Lomentospora prolificans provide evidence for a chromosomal translocation event
Source: G3 (Bethesda). 2025 Apr 24;15(6):jkaf091. doi: 10.1093/g3journal/jkaf091 (PMC12134988; doi:10.1093/g3journal/jkaf091)
Supplement: jkaf091_Supplementary_Data [file jkaf091_supplementary_data.zip › File_S3_G3-2025-405647.unk]

>90853_subtelomere_alignment_consensus_-_region_1
TGTGACGTTCCAACACTTCNTAATAGGGTTAGTCACTTTAAGGTTAGAACAGTCAGGCCTGTTAGTGGATAAGTGAGGCA
GTCAGATAGTAACAATAAAGGTCTGTAATATGTATTCAAGTGTGGTTCATAGAGTGACTTGAATTAACTACTASAGAACT
AAAGAATAACTAGAATACATGAWAGTAATAACTATGACTTATATAGACKTCNTCTTCCTTNGGACTGAGGNCCCNAANGT
CTKGTCCTTTMTWTRACYGTWYCYCCCCYTGAYTCWGTCCCWYYACGACTGCTTAYTATCCYCCTATAKTMCCTMGGTTA
CTTATAGATKATYWTAAKTATAGGTKMTGTATTDTTYCSTWTGATCCTGGTTTACTTCTATAGTTTATCCTTTTCTACTA
SWSTTSACTACCTAGCCTCCTCTCTTNGCTAAGTATAGBTATVATATAATACCTCCCCTCTTTTAGTCTTTATCCCTAAA
GACCTATAAGTAGACCTTCTNTNNNNTNNNNNNTCTNTTNATCNNNNNNNTAAAATATTTCTANTATNATTNCTACNATN
CCTAACCATACCTATAGATCCTATTCTAAAGCTTCCTATAACTATTTAATCTTAGCTNANATAATTAAGTCATTAAGTAC
TAAGACTAAGATACTATATACATATTATTTTAAAAATAATAAGGTGTATATAATNAGTNAAGGGTCCTCTTAGTGTATAG
AGTATGTATAGTGGAGTAGGTCATGTAATGGGGTTTTTATGGCTTCTGCTTATAAGTNTCNNNTTCTTNNTCTTTNTTTT
AGTTACTNACTNCCCCCCTAGTTACTTATCTTCTATAAGAGNAGAGAAAACTAGAAAANGANNNNGAGGTAGAGGAGGTA
TTATTNATCCTCTAGATATAATTNTCTAWAGTTGTGAACNGCCTAGCNYAYATCTATTAGCWAAAGAAGAGTATTAAGGT
AAAGAGTTTNGAAATWTTTAAGAGARGGATYKAGGGTCTAGAGAAGGAGGATAGTACYNACCTCTCTATCTAGGAGTCTT
AKATAGTWRRGGACCTYTATTCTTTTAGGGTTTCTAATCCTATTAATTAGTCTTCCTTAGGTTTAGGGGATRRTYTTNTA
SANTTAGGTCYTTTRGTTWMCCTAGGTTCTTCTAGTRGAAYWTAGTAAGWARTWWCWRGCTCCCWRTTARATTYTTAATA
GGCTCCTAAGTATTTTYATTATAKTTAWARCTTTTCTATTTAATTAAATATTTAACTTTCCTATTATTAATTATGRAGTT
AAGAATTTTCTCTRTWTCGTAWACWTCTTCTTTWGGTGCAACTWTTATAGATTCTTCWRTAGGTRTATCWTTRTRTGCTA
GTTTAAGTAGTACTATATGGAAAATTRGGTWTMTCTTTATTCTTTTWRGTAGTTCTAGTTTATAGTTAACTTCTAARATT
TTTYWTTTAAYTATGAAKRGTCTKATTTTYTTGTGATCTAGTTTRTYRCTTAGTTATATGGTTTTRATYTAKRGGTCCCT
NATTCCTGGTTTCTTTTRTAGTARGTARACCTTACTTCCCTCCTTAAAGGTTAGTCCCTTAATCCTTTTCCTATCTATAT
AGTACTTTATCCTTTATTTTATRAACTCTAGTTCTTCTATTAGTTACTTATAGAGTTCCTTTATTTTATCTAATTAGATG
ATTRCTTATTTAGCCTRTGTTTTTRTTCCTATAGGCTTRAATCCTGTCTTAGGTTATATTCCATAGTTCGTATAGAATAG
TGATATTCCTATACTTTCTAATATATTAGTATTATAGGTATACTAGGCTAGGGGTAGTAGTACTACCTAGTTATTTTATT
CCTAGTTGATATAGTATTATAGGTAGGTTTCTAGTATTTGATTTACCTATTCTACCTATCCTTAGGTCTTAGGATAGTAG
GCTATAGATAACTTATAGTTAATTCCTAATCTATCTAAAAGGCTCTGCTAGAAGTGGGAAGTGAAGATGCTTCCTCTATT
AGTATTAATTTCTTCTAGTAGGTTATAGTTTATAGCTACTATCTATAGGAATAGTTCTATGAATTAAGGTGCTTTTATAG
CTTTATTATAGGGTATAAAGTAAGCATATTTTATGAGTTAGTCTATAACTACTATGATACTATTATATTTGACTCCTATA
GTTAGGTCTTCTAACTTTAGTAATTTAATAATAAAGTTAATAATAATCTTTTGCTATAGTACTTCTAGTACTGGCATTAG
CTATAATAGCCCTTGCGGCTTATGTTGTGAGTTTTTGTTCTTTATATATGAAGCATATTCAGCAAGTACTTCCTTAACCA
CTATTTTTAGCTATAGGATGAGGTATCCTCTTGGTATTCTTTTGATTATTTTTGTGATCCCTAGGTGCCTACTAAGTGGT
AACTTGTATATTACTTATATTAGTTCCTTAGCTAGTTCTAGGGGTACTAGTGTATTCTTCTTATATTATCCTTGTTTTAG
ATCCCTATAGTAGCTTTTAATTTCTTCTATTACCTTAGTAGTAGTATTAACTTAGTAGCTTACTACTAGTTATTATAGGC
TTCCTTATTTATTATAATAGAATATTATACTTGCTTCCTTAGGTATCTTCTAGAAGTGATCTAGTTATCAACTAAGTGTA
TTAGCTTGTCTATTTTCTTTTCCTTTAATATATATGATTTTGAAGTYATATTTAGAGAGGAATTCAGCCTATTAGACTTA
TTACTTATTTAATTCCTTAGTAGTTATAAAGCTAGTRAGGTTCTTATAATTAGAATAGATAATAATAGGGTATTTTGCCC
CTATAAGGTAATATTTCTATTCCTTAAAGGCTTTRATAATTACTATAAGTTCTTTATCTAGGATCCTATATTATAGTATA
GGTCYACTTAACTTTTTCAAYATAAAAGTRATYAGGTATATCCTTCCTTATTYATCTCTTTATCYAAGTTATACTCCTAG
GGCATAGTCTAATATATCTATCTTAACTTTAAAAGGTTTACTAGGGTCTGCTTTATATAATACTAGTCTCTTATAAATAC
TCTATTTTACTTCTTAGAATACTTATTACTATTCTATCCCCTATAYAAAGGTGTTCTTATTCTTTATAAGCTCTATAAGA
GGTCTAACTCTCTTACTATAGTCCTTTAGGAACCTCCTATARAAATTAATAAATCCTAGGAATCCCTATACTTTAGTAAC
TATCTAAGGTACTAGCTAGTYAAGYRTAGCCTTGACTTTTAATTCCTATATTCTGATTTCTCCTGGTTAGATAGTGTATC
TRAGGAAGTCTACTTCTTATATATAGAAGTRACTTTTCTTTAGTTCTACTAAYAAGTTAGTATTATAGAGTTTTTATAGT
ACCTTTTYAATATRTTCCTTATATTCYTCTAAGGTCTCTAAGAAGATAAGGATATTATCTAAATAGGCTACCACAAACTR
ATCTAGGTGCTCTTATAGYATATGGTTGATTATGGTTTAGAAGGTTACTAGTRTATTAGTAAGTCTAAATAGTATAAYAT
AATATTYAAAGTATCTATATCAAGTATAGAAGGCTATCTTCYACTCATCTCCTTCCTTAATCCTGATAAGGTTATATACC
CCTTTRAGATCTAGGGTAGTAAACTATTTTACTTTTTATAGTCTATCCCTTAACTCTAAGATTAATAGTAGTAGGTATTA
GTTCTTAATAGTAATCTTATTGAGTTAGTAGTAGTCTATATATATATATAGTCTTCTATCCTTTTTTAGTATAAAGAGGA
TAGGGTATCCTACTAGTAATATTAAGGGTCTAATAAACCCTTTTCTAATATTTTCTTATATATACTCCTAAAGTTCTTTT
AACTAGTTTTTATTTAGGTTATATATTAGTATGAACTTRGGTTATATTCCTRGTTTRAGATGAATCTYATGATCCTATTT
RCTATATTCTAGGAGTCTAGTTTCTAATTCTTCTRTRAATATTTTGCTATACTTGTGATATYATRGTGGYAAGTTCTGTA
TTATTTCTTCTTTTATTAGTATGGTAGTTATGCTTATTATATAATATATTGTCTAGTTTTATTTATATTTCTTTCCTTTT
AGTAGGTGATTYRAATCTTTAGTGGTGAGTGCTTTAATATATACTATTATTCGAAAGGCTCTTAGTTCGTTTAGTRTATA
CTACTCTAGTYAATRCTGCTCAGGGACTGAACTATTAATAGATTCTCCTTAGATCCTAGTCCAAGTRAGCTAATCAGTAA
TCCAGTCTATTCTTAGGTTTTRGGTTCTTAACTATAGTATGCTAATCATAATAGGATAGTTTGATTCTATAATATTAAAG
GATATTTTATYAGGTTGGTTTTAGATTATGAYATTAAGGTATATAGTCTCTATATTTACTATACCTTTTCTATATATGAT
AAGTTCTCCTTCATAGTTGCTTAATAGGTATGGTYATTCCTTATGATTCTATAGGAGTTATAGTTTATTYACTATATCTA
GTAAGATRAAATTTCCTTATACTCTACTATCTATTAAGGCTTTATATATTYATCCTTGAATCATAATTRGTACTTTTAAA
TATTTAGTTTTATTAGAGCTTATGATATTCAGACTTYAGTTTTCCAGTATRATAGCTTATTTATAGCTTTCTTATGCCTT
TTTAGAAGTATTCTCCAGGCTTYGTYGTCCTTGTAGTTCTTTATGCTATTGTTCGCATATCTTCATRGCTTGCCTATTAT
ATTYAAAGTTTYATTATRCTACTTATAGTCTTGCTTCCCTTATYACCTGGACKTCTTGTTTTACTATATCTATTTCTTTT
TCTATAGCTTCAGTATATACCTAYATAGCYACYATATCTATATYATCAAGCTTGGTTTCAAGTCCCTTAACTTATCCTTA
TATTTCTATAATGAGTTCATTATGTTCAGTCATCTATTCTAGGATGCTAGTAATAGTTTCATTAGTTCTATGGTTTATAG
TTTATATAAGTTCCTCTATATTTTTAGTTCTTATTTCTATATATTCTAGTCTTCTAGCTATTTCTGCTTATTATATTTTA
ATTTAACTGAGTTTCTTAATTATTAGTTTGAACTRTTTTAGTAGATTATTCTTTTAATCTTTATTAAGTTAGTTATAGAG
AGTGTTATCTAGCTTATTAATTACTTCTTTAAGGTTATAGACCTTCCTTACTAGTTTTTCAGTATCTTTAATATACTTAT
TGATTTTCTAGGTAGYTCCTTCTTCTTTAGTRATAGGTATTACTTCTTAATAAGGGGGAAGTCCTTAGTTCTCRACCTCT
TTCCCTTTTYATCATTRTTAYAAGGTAATTCAGATCTACTCTATRTATTAAGTGTATTCTATAGGTRGTTTCTTRCCTTA
CTTGTGGTTRTGATGCTTCTAGTRGAATATAGTAATATTTAGTTCTTTTACTTCTACTCCTAGGTACTTTTTAAGTACTG
YAAGYATCTCCTTTTCAATATYATTAGCTTTAAGGTTACTTAGTCCAGCCTTTTCTCTTTCTATAGTTAYAAGGGTTCAT
RGTTTTYATAGGTAGTATCCAGCTCTATCCTTCCTATYACAGTRTACTTAAYAGTTGTYATCATAGTATACAGTCTAATA
TATAACTTAGTAGTCTAGGATAGTACTACTAGCTAAGGTCTAAGTCTAGGTAGTAGGTTTATTACTAGCCCTACTTTACT
TATTATTACTCTAGGTTTTTCCTTAAGGTATAGGTCTCTAGCTCTTATTCTTTTAGTCTCCTTATTCTTTTCTCCCTGCT
CCCTAGTTTCCTCTATTTCAGTATTCTCTTAYGAAATATCCTATATAGCCATAGGTATAGYATTTACYAAGATAGTCCTC
TATTYATTTCTTGATTCYATAGTYATCTTTTCATATAGTGGAATYAAGTTCTATAGGCCCTRGGTGAGTTCCCTATRAGG
TATTRCTATTATATYATTTCCTAGTATTAGCTTCCTRTTTTTTRCTATATCCTCTACTATATAGTGTCTTCTRGTRTTTC
TCTAGTCACTATTGATATAGTTAGTTATTAATCCTAATAGTAAGGTCTATATACTTTCCAAGTTCTATAGGAGTATCTAG
GATCTTATTAATTTCATCTTTYACTTYATCCTTTAACCTATAGTAGAAGTATTTRATYATRGATTCATCATCCTATTCAA
GGTATATAGTGATTTATTAGAACTTAGATATATATTCTAAGGCTRAGGTCTTTTATCAGGTTTCCCTAAGCTTTCATTTT
ATAGTCTRGTCTTTRTCTAGATCTCTAAAAGCCCCTTTRATAGCTTCTTYRAAGTTGTYGTAGTTTTTGAAYATTCTTTT
AGTTATGCTGTCTTATTGTGCAGGTTTAYTAGTRTAGTAGTCCTRCAAGGTTRGTTCAAACTATRCTAYAGYRTCTCTAA
CTAGGAATCCYACTRTACTAGTAACTTTAGTAGTGGCATTAGTGATTCTATAGTAGTYATRATATGCCCTCATATATRTR
AGGAAGGACTATAGCTTGATAYAGCTTCTATYRAACTTCTTAGGTCCTGGGAAGTAGACCTTGGGCTTCCTTGCTTCTAT
AATAGTGTTAGTAGTGGATTAGATAATAGTTTRGAAGAGAGATAACATRTCTTTATATATGATAGGTTAGTATTGTTCCT
GGAGTTGAGTATTCTACTGTTAGGCTTGTTGAAGTTGCTCTATAAGTTCCTTGATCTTTTTAGYAAGCTATTCCTTACTA
GCAGCTATGATRCTAGTGCTAGATGTGGTTTYATTYRCTATGGTTCCTACTRTTAGTTTCTTTACTATTTGAAAGGGTTA
CTTACCAAATAGGAGTAGTTAATATATAATATTCCAACACTTCTAATAGGGTTAGTTACTTTAAGGTTAGAATAGTTAGG
CCTATTAGTAGATAAGTGAGGTAGTCAGATAGTAATAATAAAGGTCYATAATGTATATTCAAGTGTGGTTYATAGAGTGA
CTTGAATTAACTACTGTAGAACTAAAGAATAACTAGAATACATAATAGTAATAACTATGACTTATATAGACTTTRTCTTC
CTTAGGACTRTAGGCCCTGAAGGTGCAGTCCTTCTATAGACTGCACTTGCCTCTAATAYAGTCCCCTATRGACTACTTAT
GTYCTAAGTGCAGTCCTCTRTTGATTAGCCYAGGTTGTACTGCCTAATCCTAGTCTTTCCAGGTTRCRCCRGAGTTTACC
CTTTTCTRCCATGCTTRTCCACCCGGCCTGCATAAGAGGCCGGATCRGCCC
