# Supplementary material for: Three annotated chromosome-level de novo genome assemblies of Lomentospora prolificans provide evidence for a chromosomal translocation event
Source: G3 (Bethesda). 2025 Apr 24;15(6):jkaf091. doi: 10.1093/g3journal/jkaf091 (PMC12134988; doi:10.1093/g3journal/jkaf091)
Supplement: jkaf091_Supplementary_Data [file jkaf091_supplementary_data.zip › File_S4_G3-2025-405647.unk]

>90853_subtelomere_alignment_consensus_-_region_2
TACTATTAGGTTAAGGGYACTATATAATCTAGTTATATCYATAGTTAGGATATACTATTMRRGTAAGAACTTMAGGTTAG
TATTCTATACCTTTATATAAAGYTATRCTTCTTTAAAAAGAATATTATAGTAAGTATACCTTTATATRAGGTYATCCTTC
TTTAAAAAAGAATATTATARTAAATATACCTTYATATAAAGTTATCCTTATTTATAAAGAATATTATAATAAGTATACCT
TTATATAAAGGTATTCTATAAGAGTAATAGCAYTTTATAGTTYAAGTTCAAGTTTATATATAAGGTTAAGTTRGTTTATT
CTAGGTATTTAAGCTWTATATATCTAAAGTATAATAGGGTTYTTACTAGAAGAACTAGTAGCTAGAAGAGTAGGATATCT
ACCCTATATATAAKRTRTCCTAACCCTTCCTCYACTACCTATTYYATYATYACCTMYYTMRTCATNNNNNNNNNNNNTAT
YACYAGGTATATATTAGGTAGTATAGTCCTACTACTTATAGTTACTATAGGTAYTACTAAAATATCTAGGAGTTTRTATA
TATACTAGGAATAGTTAGTTAAGCTAGTYMTARGYACTAGTATAGAGTTATTAGTACTCTATATAARGTAGAGTAGATAY
YTAGCCCTAGGACTAGATAAGTAGGGTATTAATATAGCTAGGCTATATTATAAAGACCTARRCTAGGTRGATNNNNNNNN
NNNNNNNNNNNNNNNNNNNNNNNNNNNNNNNNNNNNNNNNNNNNNNNNNNATATTATAGTAGNNNNNNNNNANNNNNNTN
CTNCTNTNNNNAANNNNNNTANANNNNATATNNNTNNNTANGANKTHASCCTATCTACTATTCTRTAATRAACTCTAYRT
AGAGTTCATTTAAWTYRTRTAGTACTGTGTTTCCCTAYAAAATAATRYAGRGGGTAGAGTTYATTTATTTTTATAWAGTA
AAATRAACTCTAYATTTTTYATAYATAYACYATTTCAAGACCTATATAAGAATAAACTAGATTTCTTAAAGGATTTAATR
RTWARGTATTACCTTTATATAATMTATRTTRAATTAATAATAGTRWATTRAAGTTRCTAGAAATTTTAACCCTAGATTTY
AAGTAGCTAATYARGATAAAGTYAGGTTGCYAYATAGGCTATAGGCTATATAAAYATAAATTTTCACTATATATATTCCT
ACTATTAGGTTAAGRGCACTATATAATCTAGTTATATCYAYAGTTAGGATATACTATTAGGTTAAGGGCACTATATRATC
TAGTYATATCCAYAGTTAGGATANACTATTMRGGTAAGAACTTMRGGTTAGTATTCTATACCTTTATATAAAGCTATACT
TCTTTAAAAAGAATATTATAGTAAGTATACCTTYATAYAAGGTCATCCTTCTTTRAAAAAGAATATTATARYAAATATRC
CTTYNTANRAAGTYATCCTTATTTATAAAGAATATTATAATAAGTATRCCTTTATATRAAGGTATTCYATAAGAGTAATA
GCACTTYATAGTTYAAGTTCAAGTTTRTATATAAGGTTAAGTTRGTTTATTCTAGGTATTTAAGCTWTATATATCTAAAG
TATAATAGRGTTCTTACTAGAAGAACTAGYAGCTRGAAGAGYAGGATATCTACCCTRYATATAAKRTRTCCTAACCCTTC
CTCYACYACCYATTCTATYATCACNNNNNNNNNNNNNNNCTCCCTGGTTATYACYAGGTATRYATYAGGTAGYATAGTCC
TRCTACTTATAGTTRCTATAGGTACYACTAAAATATCTAGGAGTTYATATAYAYACTRGGAATAGTYAGTTAAGCYAGTY
MTAGGTACTAGYATRGAGTYRTTRGYACTCTATATAARGTRGAGTRGATACCTAGCCCTAGGACTAGATAAGTAGGGTAT
TAATATAGCTAGGCTATATYATAAAGACCTAGGCTAGGTAGATYAAGCCTTATAYAACTACTAYAGGTTRGCYAGGTAGT
ACTAGYAGGTTCTACTAYAAGATATTATAGTAGAAARGTRCTAGCTAGTTACTACTATARTTAAAGGCTATAAAGACTAT
ATCTTTATATAAGATAATAGCCTCCTTAGGAAAGATAGGCCTACTATAGTTTRGATTATATAACTAAATACTATTAGTAT
TATAAGATAAGAAAGAANGTAAGGATYATATATATAATAAGCTAGCCCTRGCTAGRAGGGATAGTAAAGTTAGAGGAAGT
AGTAGGGGGGAYAAGTATAGACTAGTTTATACTAGACCTAGAGTTAGAYAAGCTATATCTACTARGAGGTACTARGAGTA
TTAGTTAATTATTCCTAGAAAGGTTAGTATAAACTACTACTAGTAGAYAGGATATATATATATTATTTTATATAAAGATA
TAGATTCTACTACTATTAGTTAGAAGAAGATAGAAAGGAAGGGAGATAGAAARGAAGAGGGGGNGGGGGGGGGGGGGTAC
TTATAGAAGTTTATATAAAAGATAGAATATCTTATAAAGAAARGGTATAAAAAGGGGGAAGAAATAARAGGGTATATAGG
AGGGAAGGTTTCTTTATATAAARGGAGAAGGTAGCTAGATTAGTAGATATTYACTAGAGTAGTAGCTTTATACTAGAGTA
GGAGTAATAGACTATAGYAAACTAACTAGAGTAGTAGCTTTATACTAGAGTAGGAGTAATAGACTATAGYAAACTAACTA
GAGTAGTAGCTTTATACTAGAGNAGGAGTAATAGACTATAGNAAACTNACTAGAGTAGTAGCTTTATACTAGAGCAGGAG
TAATAGACTAGAGTAGNAGCTTTATACTAAAGTAGGAGTAATANACTAGAGNAAATTAACTAGAGTAGTAGCTTCATACT
ARAGYAGGAGTDATABACTAGAGTAAANTAACTAGANNANNNNNNNNNNNNNNNNNNNNNNNNNNNNNNNNNNNNNNNNN
NNNNNNNNNNNNAATTAACTAGAGTAGNANCTTYATACTAGAGTAGRAGTAATANANTNNAGTAAANTAACTAGAGTAGT
AGCTTTATACTAGARTAGGAGTAATAGACTAGANTNNNNNNNNNNNNNNAGTAGCTTNATACTAGAGTARGAGTAANNNN
NNNNNNNNNNNNNNNTADACTARARTAGTAGTAATTTACTAGTATAAGGAAATATTATATAVAAANTANAAAGRGGAGGG
AAGCTAAKACTAGGAAABTABAACYAARVTAAGGAAATATTATATAGAAATATAGDNGNGGAGGGAARHTAADACTAGGA
AACHATAACTAADGTAAGGAAATATTATATAGAAATATAGANGGGGAGGGAAGCTAAKACTAGGAAACTATAACTAAGGT
AAGGAAATATTATATAGAAATACARAGGGGAGGGAAGYTAATACTAGGAAACYATAACTAAGRTAAGGAAATATTATATA
GAAACTTAGAGGDRNAGGGAAGYTAATACTAARAARVTATARATTTTAAAAAAGTAGTTATAGTAAAAGAATATCTCTAT
AAGTAAACTTTAAATATAATTAAGAGAGGTTTATATTTAAAGGACTTTAGAGTTCTTAACTTTATATAAAGCTAGAATTC
TATTTTTTTCTTTTTTAAATTTTAAAATAAAATAGATTTCTTTATTTTTAATAGCTAGTTCTAAGTACTAATTTATATAA
AATACTAATTTAGTATTCTACTAGGGGAACTATCCTATTATATCTAAGATATTTATTATATAATATTACTATAAAGAAAA
GCAGAAATTATTCTTCACTTCTAGTAATATCYAGRCATYATAYAAGACTAGAAAGATCTTTAAAGRTTCTAGCTACTACC
TCYAGAAACCCTAGTAATTAATAGTCTTAGTCCTCCTATACTAGATRGTCTAGTATATATA
