# Supplementary material for: Three annotated chromosome-level de novo genome assemblies of Lomentospora prolificans provide evidence for a chromosomal translocation event
Source: G3 (Bethesda). 2025 Apr 24;15(6):jkaf091. doi: 10.1093/g3journal/jkaf091 (PMC12134988; doi:10.1093/g3journal/jkaf091)
Supplement: jkaf091_Supplementary_Data [file jkaf091_supplementary_data.zip › File_S5_G3-2025-405647.unk]

>90853_subtelomere_alignment_consensus_-_region_3
TGTCAYAGGCYRATCYGGCCTCTTATRCAGGCCAGGYRGACAAGCATAGCAGAAAAGGGTAAACTCCAGCAYAACCYAGA
ARGACTARGATTAGGYAGTATAACCTRGRCTAATTARWAGAGGACTATACTTAGAABATAAGKANNNTNNNNNNGGACTN
TANNANGNGTANNTANAGTCTATAAGGGACTATATTAGAGGYAAGTAYAGTCTATAGGAGGACTAYACCTTTAGGGCCTA
TAGTCCTAARGARGATRAAGTCTATATAAGTYATAGTTATTACTATTATATATTCTAGTTATTCTTTAGTTCTATAGTAG
TTAATTYAAGTTACTCTATAAACTATACTTAAATATATATTATARACCYTTATTATTACTATCTRAYTACCTTACTTATC
TACTAATAGGCCTAACTATTCTAACCTTAARGTAACTAACCCTATTAGAAGTRTTRGAATATTATATATTAACTACTCCT
ATTTAGTAAGTAACCCTTTYAAATAGTNAAGAAACTAATAGTAGGAACTATAGTRAATAAAACTATATCTAGTACTAGTA
TTATAGCTRCTAGTAAGGAATAGCTTACTAAAAAGATTAAGGAACTTATAGAGYAACTTTAATAAGCCTAATAGTAGAAT
ACTTAACTYYAGGAATAATACTAACCTATYATATATAAAGATATATTATCTCTCTTCTAAACTATTATCTAATCTACTAC
TAAYACTATTAYAGAAGTAAGGAAGCCTAAGGTCTACTTCCTARGACCTAAGAAGTTTRATAGAAGCTATATYAAGCTAT
AGTCCTTCCTTATATATATAAGGGTATATTATAACYACTATRGAATYACTAATACTACTACTAAAGTTACTAGTATAGTA
GGATTCCTAGTTRGAGATACYATAGYATAGTTTRAACTAACCTTATAGGACTAYTATACYAGTRAACCTRYATAATAAGA
YAGYATAACTAAAAGAATATTCAAAAACTATAATAACTTYAAAGAAGCTATTAAAGGGGCTTTTAGAGATCTAGATAAAG
ACTAGACTATRAAATAAAAGCTTAGGGAAACCTRATAAAAGACCTTAGCCTTAGAATATATRTCTAAGTTCYAAYAAATY
ACTATATAYYTTAAATAGGATRATRAATCTATAATYAAATACTTCTACTATAGGTTAAAGGATAAAGTAAAAGATGAAAT
TAATAAGATCCTAGATACTCYTATAGAACTTAGAAAGTATATAGACCTTACTATTAGGATTAATAACTAACTATATTAAT
AGYRACTAGAGAAAYRCTAGAAGAYACTATATAGTAGAGGATATAGTAAAAAATAGGAAGCTAATACYAGRAAATGATAK
AATAGTAATACCTTATAGGGAACYTACCTAGGGCCTATAGAACTTGATTCTACTATATAAAAAGATRACTATRGAATTAA
GAAATRAATAGAGGACTATCTTAGTAAATACTATACCTATAGCTATATAGGATATTTTATAAGAGAATACTAAAATAGAG
GAAACTAGGGAGCAGGGAGAAAAGAAYAAGGAGACYAAAAGAATAAGAGCTAGAGRCCTATACYTTAAGGAAAAACCTAG
AGTAATAATAAGTAAAGTAGGGCTAGTAATAAACCTACTACCTAGACTTAGACCTTAGCTAGTAGTACTATCCTAGACTA
CTAAGTTATATATTAGACTATRTACTATGATRATAACTATTAAGTATACTATRATAGGAAGGATAGAGCTAGATACTACC
TATAAAAACTATGAACCCTTRTAACTATAGAAAGAGAAAAGGCTAGACTAAGTAACCTTAAAGCTAATAATATTRAAAAG
GAGATACTTATAGTACTTAAAAAGTACCTAGGAGTAGAAGTAAAAGAACTAAATATYACTATATTCTACTAGAAGCATTA
TAACCATAAGTAAGGYAAGAAACTACYTATAGAATAYACTTAATATATAGAGTAGATCTAAATTACCTTAYAATAATAAT
AAAAAGGGAAAGAGGTTAAGAACTAAGGACTTCCCCCTTATTAAGAAGTAATACCTATTACTAAAGAAGAAGGAACTACC
TAGAAAATCAATAAGTATATTAAAGATACTGAAAAACTAGTAAGGAAGGTCTATAACCTTAAAGAAGTAATTAATAAGCT
AGACAACACTCTCTACAACTAACTTAATAAAGATTAAAAGAATAATCTACTAAAATAGTTCAAACTAATAATTAAGAAAC
TTAGTCAAATTAAAACATGATAAGTAGAAATAGCTAGAAGACTAGAATATATRGAAATAAGAACTGAAAATATAGAGGAA
CTTATATAAACCAYAAACCATAGAACTRATRAAACTATYACYAGCATCCTAGAATAGATAACTAAAYAYRATAAACTYAT
YATAGAAATATAAGGATAAGTYAAGGGACTYRAAACYRAGCTTRATAATATAGAYRYAGTRGCTRTAYAGGTATATACTA
AAGCTATAGAAAAAGAAATGGAYATAGTAAAATRAGAYGWCTAGGYGATGAGGGAAGCAAGACTAYAAGTAGYAYAAYAA
AACTTYRAATAYAAYAGGYAAGCCATGAAGATAYACRAACAAYAGCAYAAAGAACYAYAAGGACAAYGAAGCCTAGAGAA
YACTTCYAAAAAGGCAYAAGAAAGCTAYAAAYAAGCCATYAYACTGGAAAACYRAAGTCTRAAYATYATRAGCTCTAATA
AAACCAAAYATTTAAAAGTACYAATTATRATTCAAGGAYRAAYATATAAAGCCTTAATAGAYAGYAGAGTACAAGGAAAT
TTCATCTYACTAGATATAGTGAATGAACTATAACTCCCATAGAATYACAAGGAATAACCATACCTATTAAGCAACTRTAA
AGGAGAACTTRTTATATATAGAAAAGGTATAGTAAATATAGAGACTRTATACCTTRATATYATAATCTAAAACYAACCTA
ATAAAATATCYTTYGATATTATAGAATYAAACTATCCTATTATGATTAGCATACTATRGTTRAGAACCYRAAACCTRAGA
ATAGACTRGATTACTRATTAGCTTACTTAGACTAGGATCYAAGGAGAATCCATTAATAGTTCAGTCCCTAAGYAGTATTA
ACTARAGTAGYATRYACTAAAYRAACTAAGAGCCTTTYAA
